# Supplementary material for: Application of a Customised Franz-Type Cell Coupled with HPTLC to Monitor the Timed Release of Bioactive Components in Complex Honey Matrices
Source: Methods Protoc. 2023 Aug 3;6(4):70. doi: 10.3390/mps6040070 (PMC10459218; doi:10.3390/mps6040070)
Supplement: Supplementary file 1 [file mps-06-00070-s001.zip]

Archive with 1 entries (1 files):
- mps-2484549-supplementary.pdf
